# Supplementary material for: TABLET TOSCANA to Develop Innovative Organizational Models for Tele-Rehabilitation in Subjects with Congenital and Acquired Developmental Disabilities: A Wait-List Control Group Trial Protocol
Source: J Clin Med. 2024 Jul 16;13(14):4159. doi: 10.3390/jcm13144159 (PMC11277580; doi:10.3390/jcm13144159)
Supplement: Supplementary file 1 [file jcm-13-04159-s001.zip]

Archive with 1 entries (1 files):
- jcm-3053744-supplementary.pdf
